# Supplementary material for: Molecular Insights into the Marine Gastropod Olivancillaria urceus: Transcriptomic and Proteopeptidomic Approaches Reveal Polypeptides with Putative Therapeutic Potential
Source: Int J Mol Sci. 2025 Apr 16;26(8):3751. doi: 10.3390/ijms26083751 (PMC12027567; doi:10.3390/ijms26083751)
Supplement: Supplementary file 1 [file ijms-26-03751-s001.zip]

Archive with 6 entries (6 files):
- Supplementary Figure S1.pdf
- Supplementary Figure S2.pdf
- Supplementary Figure S3.pdf
- Supplementary Material S1_Statistical Results.pdf
- Supplementary Table S1.xlsx
- Supplementary Table S2.xlsx
